# Supplementary material for: A highly efficient regeneration, genetic transformation system and induction of targeted mutations using CRISPR/Cas9 in Lycium ruthenicum
Source: Plant Methods. 2021 Jul 3;17:71. doi: 10.1186/s13007-021-00774-x (PMC8254353; doi:10.1186/s13007-021-00774-x)
Supplement: Supplementary file 1 — Additional file 1: Table S1. Establishment of regeneration system of Lycium ruthenicum. Table S2. Target sequence selection of Lycium ruthenicum fw2.2. Table S3. Establishment of genetic transformation system of Lycium ruthenicum. Table S4. Specific primers for fw2.2 gene amplification. Table S5. Single target editing primers fw2.2–1-sgRNA and fw2.2–2-sgRNA. Table S6. Primer sequence of pCAMBIA1300-fw2.2–1/2 vector construction. Table S7. Detection primers of different target sites. [file 13007_2021_774_MOESM1_ESM.xlsx]

## Sheet: Sheet1
Table S1 Establishment of regeneration system of Lycium ruthenicum
Callus induction selection medium
Groups	6-BA (mg/L)	2,4-D (mg/L)	NAA (mg/L)	Callus rate	Colour	Shape	Compactness	Browning	Vitrification	Growth
A1	0.5		0.2	100	green	Granular	loose	Slight	Slight	good
A2	1		0.2	100	green	Granular	loose	/	Slight	good
A3	0.5		0.5	100	green	Granular	loose	/	Slight	excellent
A4	1		0.5	100	yellow	lumpy	firmer	Slight	Slight	good
A5	0.5		1	100	yellow	lumpy	firmer	/	Moderate	good
A6	1		1	100	green	Granular	Relatively loose	/	Slight	good
A7	0.5	0.1		100	yellow	lumpy	Relatively loose	/	Moderate	good
A8	1	0.1		100	green	Granular	loose	/	Moderate	Medium
A9	0.5	0.5		100	green	Granular	loose	/	Moderate	good
A10	1	0.5		100	green	Granular	Relatively loose	Slight	Slight	Medium
A11	0.5	1		100	yellow	lumpy	firmer	Slight	Slight	Medium
A12	1	1		100	yellow	lumpy	firmer	Moderate	Slight	Medium
Callus differentiation selection medium
Groups	6-BA (mg/L)	NAA (mg/L)	Differentiation rate (%)		Multiplication coefficient		Browning	Vitrification
B1	1	0.1	0		0		Moderate	Severe
B2	2	0.1	0		0		Moderate	Severe
B3	3	0.1	0		0		Severe	Severe
B4	1	0.05	35.42 ±3.07		1.66 ± 0.13		slight	Severe
B5	0	0.05	0		0		Moderate	/
B6	0.1	0.05	85.42 ±2.86		5.44 ± 0.19		/	Slight
B7	0.2	0.05	95.83 ±2.23		7.06 ± 0.22		/	/
B8	0.3	0.05	89.58 ±1.08		4.96 ± 0.17		/	Slight
B9	0.4	0.05	62.50 ±0.85		4.6 ± 0.05		/	Moderate
B10	0.5	0.05	56.25 ±1.99		3.24 ± 0.21		/	Moderate
Table S2 Target sequence selection of Lycium ruthenicum fw2.2
Target site	Sequence (5 '- 3')			Region	position		length	GC content
fw2.2-1	AATGAGAGGGCAATATGATC			EXON2	1857 - 1879		20bp	0.4
fw2.2-2	TGATGACCCTGCTAACTGTT			EXON1	171 - 193		20bp	0.45
Table S3 Establishment of genetic transformation system of Lycium ruthenicum
Effect of Hygromycin concentration on callus
Hygromycin concentration		Callus rate(%)		mortality rate(%)		Growth Status
0 mg/L		93.75		0		The leaves of callus are all green with more callus
10 mg/L		89.66		0		The leaves of callus are all green with many callus
20 mg/L		46.43		0		The leaves of callus are all green with few callus
30 mg/L		25		8.11		Some leaves have yellow patches with yellowish and fewer callus
40 mg/L		5.41		15		Some leaves have yellow patches with fewest callus
50 mg/L		0		27.78		Most leaves are yellow or have yellow patches without callus
Effect of Agrobacterium concentration on transformation
Agrobacterium concentration (OD600)			Resistant callus induction rate (%)			Resistant bud differentiation rate (%)
0.2			28.04±2.77			18.03±7.26
0.5			21.30±3.33			8.47±4.49
1			14.26±3.74			3.65±2.63
Effect of infection time on transformation
infection time			Resistant callus induction rate (%)			Resistant bud differentiation rate (%)
5min			17.59±3.78			8.66±3.73
10 min			28.87±1.61			18.79±2.77
15 min			26.62±2.16			9.83±3.23
Effect of acetosyringone concentration on transformation
acetosyringone concentration (μmol/L)			Resistant callus induction rate (%)			Resistant bud differentiation rate (%)
0			16.74±2.38			8.91±1.85
100			20.18±2.67			11.18±1.64
200			27.97±3.01			14.59±1.80
300			22.51±3.09			10.24±0.39
Effect of co-culture time on transformation
co-culture time			Resistant callus induction rate (%)			Resistant bud differentiation rate (%)
1d			12.02±4.75			5.50±2.64
2d			27.23±5.08			18.09±4.39
3d			25.45±1.91			13.78±2.31
Table S4 Specific primers for fw2.2 gene amplification
Primer	Sequence
fw2.2-F	5’-ATGTATCCATCGGTTCATCAAGACTTCG-3’
fw2.2-R	5’-TTCACCTGGTCATGCCTGCAT-3’
Table S5 Single target editing primers fw2.2-1-sgRNA and fw2.2-2-sgRNA
		fw2.2-1 (5 '- 3')			fw2.2-2 (5 '- 3')
Forward primer		gattgAATGAGAGGGCAATATGATC			gattgTGATGACCCTGCTAACTGTT
Reverse primer		aaacGATCATATTGCCCTCTCATTc			aaacAACAGTTAGCAGGGTCATCAc
Table S6 Primer sequence of pCAMBIA1300-fw2.2-1/2 vector construction
Primer		Sequence				Restriction sites
fw2.2-AtU6-gR1F		GCCAAGCTTCATTCGGAGTTTTTGT				HindIII
fw2.2-AtU6-gR1R		CGGAATTCGCCATTTGTCTGCA				EcoRI
fw2.2-AtU6-gR2F		CGGAATTCCATTCGGAGTTTTTGTATCTTGT				EcoRI
fw2.2-AtU6-gR2R		AAATATCCCGGGGCCATTTGTCT				XmaI
Table S7 Detection primers of different target sites
Target site		Forward primer					Reverse primer
fw2.2-1		5’-TGACAGGATTGCCTAGCCTATATTCCT-3’					5’-TTCACCTGGTCATGCCTGCAT-3’
fw2.2-2		5’-ATGTATCCATCGGTTCATCAAGACTTCG-3’					5’-CGCTTACGAAATGTTAGGCCAACAAG-3’
fw2.2-1/ 2		5’-ATGTATCCATCGGTTCATCAAGACTTCG-3’					5’-TTCACCTGGTCATGCCTGCAT-3’
